# Supplementary material for: In Silico Identification of Dysregulated miRNAs Targeting KRAS Gene in Pancreatic Cancer
Source: Diseases. 2024 Jul 12;12(7):152. doi: 10.3390/diseases12070152 (PMC11276408; doi:10.3390/diseases12070152)
Supplement: Supplementary file 1 [file diseases-12-00152-s001.zip]

Archive with 1 entries (1 files):
- diseases-3073271-supplementary.pdf
